# Supplementary material for: Mint3-depletion-induced energy stress sensitizes triple-negative breast cancer to chemotherapy via HSF1 inactivation
Source: Cell Death Dis. 2023 Dec 11;14(12):815. doi: 10.1038/s41419-023-06352-4 (PMC10713533; doi:10.1038/s41419-023-06352-4)
Supplement: Supplementary file 10 — Supplementary Table S1 [file 41419_2023_6352_MOESM10_ESM.xlsx]

## Sheet: Table2
antigen	host species	company	catalgue number	dilution
β-actin	mouse	Millipore	MAB1501	1:5000 (WB)
Mint3	mouse	BD Biosciences	611380	1:1000 (WB)
HSP70	mouse	Millipore	386032	1:1000 (WB)
HIF-1α	mouse	BD Biosciences	610598	1:1000 (WB)
P-HSF1 Ser326	rabbit	Abcam	ab76076	1:1000 (WB), 1:100 (IFA)
HSF1	rabbit	CST	4356	1:1000 (WB)
P-ERK1/2	rabbit	CST	9101	1:1000 (WB)
ERK1/2	rabbit	CST	4695	1:1000 (WB)
P-p38	rabbit	CST	9211	1:1000 (WB)
p38	rabbit	CST	8690	1:1000 (WB)
P-mTOR Ser2448	rabbit	CST	2971	1:1000 (WB)
mTOR	rabbit	CST	2983	1:1000 (WB)
P-S6K1	rabbit	CST	9205	1:1000 (WB)
S6K	rabbit	CST	2983	1:1000 (WB)
P-4E-BP1	rabbit	CST	2855	1:1000 (WB)
4E-BP1	rabbit	CST	9644	1:1000 (WB)
P-AMPK1α	rabbit	CST	2535	1:1000 (WB), 1:100 (IFA)
AMPK1α	rabbit	CST	2795	1:1000 (WB)
PARP	rabbit	CST	9542	1:1000 (WB)
cleaved PARP	rabbit	CST	5625	1:1000 (WB)
caspase-7	rabbit	CST	8438	1:1000 (WB)
cleaved caspase-7	rabbit	CST	12827	1:1000 (WB)
Cleaved caspase-3	rabbit	CST	9665	1:100 (IFA)
V5	mouse	Thermo Fischer Scientific	R960-25	1:2000 (WB)
CD31	rat	BD Biosciences	550274	1:100 (IFA)
Pimonidazole	mouse	Hypoxyprobe	HP1-100	1:50 (IFA)
rabbit IgG, HRP linked whole Ab	donkey	GE Helthcare	NA934V	1:3000 (WB)
mouse IgG, HRP- linked whole Ab	sheep	GE Helthcare	NA931V	1:3000 (WB)
mouse IgG, Alexa Fluor 488	goat	Thermo Fischer Scientific	A-11029	1:2000 (IFA)
rabbit IgG, Alexa Fluor 546	goat	Thermo Fischer Scientific	A-11035	1:2000 (IFA)
rabbit IgG, Alexa Fluor 488	goat	Thermo Fischer Scientific	A-11034	1:500 (IFA)
rat IgG, Alexa Fluor 594	goat	Thermo Fischer Scientific	A-11007	1:500 (IFA)
Supplementary Table S1. List of antibodies.
